# Supplementary material for: Correlations among Antibiotic Resistance Genes, Mobile Genetic Elements and Microbial Communities in Municipal Sewage Treatment Plants Revealed by High-Throughput Sequencing
Source: Int J Environ Res Public Health. 2023 Feb 17;20(4):3593. doi: 10.3390/ijerph20043593 (PMC9965123; doi:10.3390/ijerph20043593)
Supplement: Supplementary file 1 [file ijerph-20-03593-s001.zip]

Archive with 1 entries (1 files):
- ijerph-2168416-supplementary.pdf
